# Supplementary material for: Nomogram Development for Predicting Synchronous Lung Metastasis in Patients with T1 Colorectal Cancer: An SEER-Based Analysis
Source: Medicina (Kaunas). 2026 Feb 25;62(3):431. doi: 10.3390/medicina62030431 (PMC13027938; doi:10.3390/medicina62030431)
Supplement: Supplementary file 1 [file medicina-62-00431-s001.zip]

Archive with 1 entries (1 files):
- medicina-4112252-supplementary.pdf
